# Supplementary material for: The Effect of Climate Variables, Soil Characteristics, and Peanut Cultivars on the Rhizobial Bacteria Community
Source: Microorganisms. 2025 Apr 17;13(4):926. doi: 10.3390/microorganisms13040926 (PMC12029271; doi:10.3390/microorganisms13040926)
Supplement: Supplementary file 1 [file microorganisms-13-00926-s001.zip]

Archive with 1 entries (1 files):
- microorganisms-3523856-supplementary.pdf
